# Supplementary material for: c-di-GMP regulates bacterial NAD biosynthesis via targeting the transcriptional repressor NadR
Source: mBio. 2025 Aug 18;16(9):e01982-25. doi: 10.1128/mbio.01982-25 (PMC12421817; doi:10.1128/mbio.01982-25)
Supplement: Data S1 — NadR homologs within the order Enterobacterales. [file mbio.01982-25-s0001.xlsx]

## Sheet: Enterobacterales
Data S1. NadR homologs within the order Enterobacterales
Entry	KO	length	identity	overlap	Taxonmy
STM4580	K06211	410	1	410	k__Bacteria;p__Pseudomonadota;c__Gammaproteobacteria;o__Enterobacterales;f__Enterobacteriaceae;g__Salmonella;s__Salmonella enterica
sbv:N643_20500	K06211	409	0.973	408	k__Bacteria;p__Pseudomonadota;c__Gammaproteobacteria;o__Enterobacterales;f__Enterobacteriaceae;g__Salmonella;s__Salmonella bongori
asub:NLZ15_19040	K06211	410	0.924	410	k__Bacteria;p__Pseudomonadota;c__Gammaproteobacteria;o__Enterobacterales;f__Enterobacteriaceae;g__Atlantibacter;s__Atlantibacter subterranea
bage:BADSM9389_06050	K06211	410	0.88	410	k__Bacteria;p__Pseudomonadota;c__Gammaproteobacteria;o__Enterobacterales;f__Enterobacteriaceae;g__Buttiauxella;s__Buttiauxella agrestis
bft:MNO13_03110	K06211	410	0.883	410	k__Bacteria;p__Pseudomonadota;c__Gammaproteobacteria;o__Enterobacterales;f__Enterobacteriaceae;g__Buttiauxella;s__Buttiauxella ferragutiae
bsel:RHD99_03070	K06211	411	0.885	410	k__Bacteria;p__Pseudomonadota;c__Gammaproteobacteria;o__Enterobacterales;f__Enterobacteriaceae;g__Buttiauxella;s__Buttiauxella selenatireducens
cdm:AFK67_03145	K06211	410	0.912	409	k__Bacteria;p__Pseudomonadota;c__Gammaproteobacteria;o__Enterobacterales;f__Enterobacteriaceae;g__Cronobacter;s__Cronobacter dublinensis
ccon:AFK62_03155	K06211	410	0.912	409	k__Bacteria;p__Pseudomonadota;c__Gammaproteobacteria;o__Enterobacterales;f__Enterobacteriaceae;g__Cronobacter;s__Cronobacter condimenti
ctu:CTU_06040	K06211	416	0.917	409	k__Bacteria;p__Pseudomonadota;c__Gammaproteobacteria;o__Enterobacterales;f__Enterobacteriaceae;g__Cronobacter;s__Cronobacter turicensis
cmw:AFK63_15480	K06211	410	0.912	409	k__Bacteria;p__Pseudomonadota;c__Gammaproteobacteria;o__Enterobacterales;f__Enterobacteriaceae;g__Cronobacter;s__Cronobacter muytjensii
cnt:JT31_09220	K06211	410	0.902	409	k__Bacteria;p__Pseudomonadota;c__Gammaproteobacteria;o__Enterobacterales;f__Enterobacteriaceae;g__Cedecea;s__Cedecea neteri
clap:NCTC11466_03923	K06211	410	0.905	409	k__Bacteria;p__Pseudomonadota;c__Gammaproteobacteria;o__Enterobacterales;f__Enterobacteriaceae;g__Cedecea;s__Cedecea lapagei
cro:ROD_49131	K06211	411	0.963	410	k__Bacteria;p__Pseudomonadota;c__Gammaproteobacteria;o__Enterobacterales;f__Enterobacteriaceae;g__Citrobacter;s__Citrobacter rodentium
cfar:CI104_21140	K06211	410	0.961	410	k__Bacteria;p__Pseudomonadota;c__Gammaproteobacteria;o__Enterobacterales;f__Enterobacteriaceae;g__Citrobacter;s__Citrobacter farmeri
cko:CKO_03396	K06211	410	0.966	410	k__Bacteria;p__Pseudomonadota;c__Gammaproteobacteria;o__Enterobacterales;f__Enterobacteriaceae;g__Citrobacter;s__Citrobacter koseri
caf:AL524_06945	K06211	410	0.959	410	k__Bacteria;p__Pseudomonadota;c__Gammaproteobacteria;o__Enterobacterales;f__Enterobacteriaceae;g__Citrobacter;s__Citrobacter amalonaticus
csed:JY391_03735	K06211	410	0.959	410	k__Bacteria;p__Pseudomonadota;c__Gammaproteobacteria;o__Enterobacterales;f__Enterobacteriaceae;g__Citrobacter;s__Citrobacter sedlakii
cwe:CO701_18470	K06211	410	0.961	410	k__Bacteria;p__Pseudomonadota;c__Gammaproteobacteria;o__Enterobacterales;f__Enterobacteriaceae;g__Citrobacter;s__Citrobacter werkmanii
ctel:GBC03_08675	K06211	410	0.959	410	k__Bacteria;p__Pseudomonadota;c__Gammaproteobacteria;o__Enterobacterales;f__Enterobacteriaceae;g__Citrobacter;s__Citrobacter telavivensis
cars:E1B03_04470	K06211	410	0.956	410	k__Bacteria;p__Pseudomonadota;c__Gammaproteobacteria;o__Enterobacterales;f__Enterobacteriaceae;g__Citrobacter;s__Citrobacter arsenatis
cbra:A6J81_13515	K06211	410	0.956	409	k__Bacteria;p__Pseudomonadota;c__Gammaproteobacteria;o__Enterobacterales;f__Enterobacteriaceae;g__Citrobacter;s__Citrobacter braakii
citz:E4Z61_13620	K06211	409	0.958	408	k__Bacteria;p__Pseudomonadota;c__Gammaproteobacteria;o__Enterobacterales;f__Enterobacteriaceae;g__Citrobacter;s__Citrobacter tructae
cfd:CFNIH1_09665	K06211	410	0.954	409	k__Bacteria;p__Pseudomonadota;c__Gammaproteobacteria;o__Enterobacterales;f__Enterobacteriaceae;g__Citrobacter;s__Citrobacter freundii
cyo:CD187_20600	K06211	409	0.953	407	k__Bacteria;p__Pseudomonadota;c__Gammaproteobacteria;o__Enterobacterales;f__Enterobacteriaceae;g__Citrobacter;s__Citrobacter youngae
cpot:FOB25_07695	K06211	409	0.953	407	k__Bacteria;p__Pseudomonadota;c__Gammaproteobacteria;o__Enterobacterales;f__Enterobacteriaceae;g__Citrobacter;s__Citrobacter portucalensis
cpar:CUC49_22865	K06211	409	0.956	407	k__Bacteria;p__Pseudomonadota;c__Gammaproteobacteria;o__Enterobacterales;f__Enterobacteriaceae;g__Citrobacter;s__Citrobacter pasteurii
cmj:AFK66_016670	K06211	410	0.924	409	k__Bacteria;p__Pseudomonadota;c__Gammaproteobacteria;o__Enterobacterales;f__Enterobacteriaceae;g__Cronobacter;s__Cronobacter malonaticus
csj:CSK29544_00298	K06211	410	0.924	409	k__Bacteria;p__Pseudomonadota;c__Gammaproteobacteria;o__Enterobacterales;f__Enterobacteriaceae;g__Cronobacter;s__Cronobacter sakazakii
eco:b4390	K06211	410	0.951	409	k__Bacteria;p__Pseudomonadota;c__Gammaproteobacteria;o__Enterobacterales;f__Enterobacteriaceae;g__Escherichia;s__Escherichia coli
efe:EFER_4487	K06211	410	0.949	410	k__Bacteria;p__Pseudomonadota;c__Gammaproteobacteria;o__Enterobacterales;f__Enterobacteriaceae;g__Escherichia;s__Escherichia fergusonii
eruy:OSH18_09645	K06211	410	0.949	410	k__Bacteria;p__Pseudomonadota;c__Gammaproteobacteria;o__Enterobacterales;f__Enterobacteriaceae;g__Escherichia;s__Escherichia ruysiae
ema:C1192_13025	K06211	410	0.944	410	k__Bacteria;p__Pseudomonadota;c__Gammaproteobacteria;o__Enterobacterales;f__Enterobacteriaceae;g__Escherichia;s__Escherichia marmotae
eal:EAKF1_ch1435c	K06211	410	0.949	409	k__Bacteria;p__Pseudomonadota;c__Gammaproteobacteria;o__Enterobacterales;f__Enterobacteriaceae;g__Escherichia;s__Escherichia albertii
ekb:BFV64_02960	K06211	410	0.937	410	k__Bacteria;p__Pseudomonadota;c__Gammaproteobacteria;o__Enterobacterales;f__Enterobacteriaceae;g__Enterobacter;s__Enterobacter kobei
ern:BFV67_03095	K06211	410	0.937	410	k__Bacteria;p__Pseudomonadota;c__Gammaproteobacteria;o__Enterobacterales;f__Enterobacteriaceae;g__Enterobacter;s__Enterobacter roggenkampii
eau:DI57_15330	K06211	410	0.937	410	k__Bacteria;p__Pseudomonadota;c__Gammaproteobacteria;o__Enterobacterales;f__Enterobacteriaceae;g__Enterobacter;s__Enterobacter asburiae
eclo:ENC_45120	K06211	410	0.937	410	k__Bacteria;p__Pseudomonadota;c__Gammaproteobacteria;o__Enterobacterales;f__Enterobacteriaceae;g__Enterobacter;s__Enterobacter hormaechei
ecln:ECNIH4_19580	K06211	410	0.937	410	k__Bacteria;p__Pseudomonadota;c__Gammaproteobacteria;o__Enterobacterales;f__Enterobacteriaceae;g__Enterobacter;s__Enterobacter cloacae
ebg:FAI37_03400	K06211	410	0.937	410	k__Bacteria;p__Pseudomonadota;c__Gammaproteobacteria;o__Enterobacterales;f__Enterobacteriaceae;g__Enterobacter;s__Enterobacter bugandensis
emor:L6Y89_03080	K06211	410	0.932	410	k__Bacteria;p__Pseudomonadota;c__Gammaproteobacteria;o__Enterobacterales;f__Enterobacteriaceae;g__Enterobacter;s__Enterobacter mori
ehu:D5067_0019730	K06211	410	0.929	410	k__Bacteria;p__Pseudomonadota;c__Gammaproteobacteria;o__Enterobacterales;f__Enterobacteriaceae;g__Enterobacter;s__Enterobacter huaxiensis
echg:FY206_03850	K06211	410	0.934	410	k__Bacteria;p__Pseudomonadota;c__Gammaproteobacteria;o__Enterobacterales;f__Enterobacteriaceae;g__Enterobacter;s__Enterobacter chengduensis
equ:OM418_03155	K06211	410	0.934	410	k__Bacteria;p__Pseudomonadota;c__Gammaproteobacteria;o__Enterobacterales;f__Enterobacteriaceae;g__Enterobacter;s__Enterobacter quasiroggenkampii
epu:QVH39_03135	K06211	410	0.934	410	k__Bacteria;p__Pseudomonadota;c__Gammaproteobacteria;o__Enterobacterales;f__Enterobacteriaceae;g__Enterobacter;s__Enterobacter pseudoroggenkampii
ept:HWQ17_09340	K06211	410	0.934	410	k__Bacteria;p__Pseudomonadota;c__Gammaproteobacteria;o__Enterobacterales;f__Enterobacteriaceae;g__Enterobacter;s__Enterobacter pasteurii
esh:C1N69_03110	K06211	410	0.929	410	k__Bacteria;p__Pseudomonadota;c__Gammaproteobacteria;o__Enterobacterales;f__Enterobacteriaceae;g__Enterobacter;s__Enterobacter sichuanensis
elg:BH714_17925	K06211	410	0.929	410	k__Bacteria;p__Pseudomonadota;c__Gammaproteobacteria;o__Enterobacterales;f__Enterobacteriaceae;g__Enterobacter;s__Enterobacter ludwigii
ecan:CWI88_19000	K06211	410	0.929	410	k__Bacteria;p__Pseudomonadota;c__Gammaproteobacteria;o__Enterobacterales;f__Enterobacteriaceae;g__Enterobacter;s__Enterobacter cancerogenus
psts:E05_33930	K06211	408	0.872	407	k__Bacteria;p__Pseudomonadota;c__Gammaproteobacteria;o__Enterobacterales;f__Enterobacteriaceae;g__unclassified Enterobacteriaceae genus;s__Plautia stali symbiont
ebt:EBL_c33590	K06211	408	0.807	410	k__Bacteria;p__Pseudomonadota;c__Gammaproteobacteria;o__Enterobacterales;f__Enterobacteriaceae;g__Shimwellia;s__Shimwellia blattae
sym:K6K13_02010	K06211	419	0.858	409	k__Bacteria;p__Pseudomonadota;c__Gammaproteobacteria;o__Enterobacterales;f__Enterobacteriaceae;g__Symbiopectobacterium;s__Symbiopectobacterium purcellii
ron:TE10_05725	K06211	410	0.924	410	k__Bacteria;p__Pseudomonadota;c__Gammaproteobacteria;o__Enterobacterales;f__Enterobacteriaceae;g__Raoultella;s__Raoultella ornithinolytica
rpln:B1209_23235	K06211	410	0.926	408	k__Bacteria;p__Pseudomonadota;c__Gammaproteobacteria;o__Enterobacterales;f__Enterobacteriaceae;g__Raoultella;s__Raoultella planticola
scol:KFZ77_16475	K06211	410	0.924	410	k__Bacteria;p__Pseudomonadota;c__Gammaproteobacteria;o__Enterobacterales;f__Enterobacteriaceae;g__Siccibacter;s__Siccibacter colletis
sgoe:A8O29_019595	K06211	410	0.922	410	k__Bacteria;p__Pseudomonadota;c__Gammaproteobacteria;o__Enterobacterales;f__Enterobacteriaceae;g__Scandinavium;s__Scandinavium goeteborgense
sdy:SDY_4651	K06211	417	0.949	410	k__Bacteria;p__Pseudomonadota;c__Gammaproteobacteria;o__Enterobacterales;f__Enterobacteriaceae;g__Shigella;s__Shigella dysenteriae
sfl:SF4422	K06211	417	0.951	410	k__Bacteria;p__Pseudomonadota;c__Gammaproteobacteria;o__Enterobacterales;f__Enterobacteriaceae;g__Shigella;s__Shigella flexneri
sbc:SbBS512_E4937	K06211	410	0.949	409	k__Bacteria;p__Pseudomonadota;c__Gammaproteobacteria;o__Enterobacterales;f__Enterobacteriaceae;g__Shigella;s__Shigella boydii
ssn:SSON_4540	K06211	417	0.949	409	k__Bacteria;p__Pseudomonadota;c__Gammaproteobacteria;o__Enterobacterales;f__Enterobacteriaceae;g__Shigella;s__Shigella sonnei
laz:A8A57_03180	K06211	410	0.922	410	k__Bacteria;p__Pseudomonadota;c__Gammaproteobacteria;o__Enterobacterales;f__Enterobacteriaceae;g__Lelliottia;s__Lelliottia amnigena
lef:LJPFL01_0627	K06211	410	0.927	409	k__Bacteria;p__Pseudomonadota;c__Gammaproteobacteria;o__Enterobacterales;f__Enterobacteriaceae;g__Lelliottia;s__Lelliottia jeotgali
lax:APT61_19115	K06211	410	0.937	410	k__Bacteria;p__Pseudomonadota;c__Gammaproteobacteria;o__Enterobacterales;f__Enterobacteriaceae;g__Leclercia;s__Leclercia adecarboxylata
lpnu:KQ929_17625	K06211	410	0.929	410	k__Bacteria;p__Pseudomonadota;c__Gammaproteobacteria;o__Enterobacterales;f__Enterobacteriaceae;g__Leclercia;s__Leclercia pneumoniae
kqv:B8P98_23880	K06211	410	0.929	410	k__Bacteria;p__Pseudomonadota;c__Gammaproteobacteria;o__Enterobacterales;f__Enterobacteriaceae;g__Klebsiella;s__Klebsiella quasivariicola
ree:electrica_04333	K06211	410	0.922	410	k__Bacteria;p__Pseudomonadota;c__Gammaproteobacteria;o__Enterobacterales;f__Enterobacteriaceae;g__Klebsiella;s__Klebsiella electrica
kpas:LUW96_10620	K06211	410	0.932	410	k__Bacteria;p__Pseudomonadota;c__Gammaproteobacteria;o__Enterobacterales;f__Enterobacteriaceae;g__Klebsiella;s__Klebsiella pasteurii
klw:DA718_24450	K06211	410	0.934	410	k__Bacteria;p__Pseudomonadota;c__Gammaproteobacteria;o__Enterobacterales;f__Enterobacteriaceae;g__Klebsiella;s__Klebsiella huaxiensis
kgr:JJJ10_23910	K06211	410	0.929	410	k__Bacteria;p__Pseudomonadota;c__Gammaproteobacteria;o__Enterobacterales;f__Enterobacteriaceae;g__Klebsiella;s__Klebsiella grimontii
koc:AB185_32115	K06211	410	0.932	410	k__Bacteria;p__Pseudomonadota;c__Gammaproteobacteria;o__Enterobacterales;f__Enterobacteriaceae;g__Klebsiella;s__Klebsiella oxytoca
koe:A225_0775	K06211	410	0.932	410	k__Bacteria;p__Pseudomonadota;c__Gammaproteobacteria;o__Enterobacterales;f__Enterobacteriaceae;g__Klebsiella;s__Klebsiella michiganensis
kar:LGL98_21480	K06211	410	0.932	410	k__Bacteria;p__Pseudomonadota;c__Gammaproteobacteria;o__Enterobacterales;f__Enterobacteriaceae;g__Klebsiella;s__Klebsiella africana
kpa:KPNJ1_04759	K06211	410	0.932	410	k__Bacteria;p__Pseudomonadota;c__Gammaproteobacteria;o__Enterobacterales;f__Enterobacteriaceae;g__Klebsiella;s__Klebsiella pneumoniae
kpe:KPK_4769	K06211	410	0.932	410	k__Bacteria;p__Pseudomonadota;c__Gammaproteobacteria;o__Enterobacterales;f__Enterobacteriaceae;g__Klebsiella;s__Klebsiella variicola
eae:EAE_10620	K06211	410	0.927	410	k__Bacteria;p__Pseudomonadota;c__Gammaproteobacteria;o__Enterobacterales;f__Enterobacteriaceae;g__Klebsiella;s__Klebsiella aerogenes
kqu:AVR78_08140	K06211	410	0.932	410	k__Bacteria;p__Pseudomonadota;c__Gammaproteobacteria;o__Enterobacterales;f__Enterobacteriaceae;g__Klebsiella;s__Klebsiella quasipneumoniae
kas:KATP_38920	K06211	408	0.936	408	k__Bacteria;p__Pseudomonadota;c__Gammaproteobacteria;o__Enterobacterales;f__Enterobacteriaceae;g__Kluyvera;s__Kluyvera ascorbata
kcy:RIN60_19525	K06211	408	0.929	408	k__Bacteria;p__Pseudomonadota;c__Gammaproteobacteria;o__Enterobacterales;f__Enterobacteriaceae;g__Kluyvera;s__Kluyvera cryocrescens
kie:NCTC12125_03066	K06211	409	0.927	409	k__Bacteria;p__Pseudomonadota;c__Gammaproteobacteria;o__Enterobacterales;f__Enterobacteriaceae;g__Kluyvera;s__Kluyvera intermedia
kor:AWR26_21440	K06211	408	0.924	407	k__Bacteria;p__Pseudomonadota;c__Gammaproteobacteria;o__Enterobacterales;f__Enterobacteriaceae;g__Kosakonia;s__Kosakonia oryzae
kco:BWI95_02275	K06211	408	0.916	407	k__Bacteria;p__Pseudomonadota;c__Gammaproteobacteria;o__Enterobacterales;f__Enterobacteriaceae;g__Kosakonia;s__Kosakonia cowanii
koo:O9K67_21085	K06211	408	0.924	407	k__Bacteria;p__Pseudomonadota;c__Gammaproteobacteria;o__Enterobacterales;f__Enterobacteriaceae;g__Kosakonia;s__Kosakonia oryzendophytica
ksa:C813_11715	K06211	408	0.921	407	k__Bacteria;p__Pseudomonadota;c__Gammaproteobacteria;o__Enterobacterales;f__Enterobacteriaceae;g__Kosakonia;s__Kosakonia sacchari
kpse:IP581_03320	K06211	408	0.919	407	k__Bacteria;p__Pseudomonadota;c__Gammaproteobacteria;o__Enterobacterales;f__Enterobacteriaceae;g__Kosakonia;s__Kosakonia pseudosacchari
krd:A3780_02300	K06211	408	0.926	407	k__Bacteria;p__Pseudomonadota;c__Gammaproteobacteria;o__Enterobacterales;f__Enterobacteriaceae;g__Kosakonia;s__Kosakonia radicincitans
pvj:LMA04_13920	K06211	410	0.912	410	k__Bacteria;p__Pseudomonadota;c__Gammaproteobacteria;o__Enterobacterales;f__Enterobacteriaceae;g__Pseudescherichia;s__Pseudescherichia vulneris
pdz:HHA33_24395	K06211	408	0.917	408	k__Bacteria;p__Pseudomonadota;c__Gammaproteobacteria;o__Enterobacterales;f__Enterobacteriaceae;g__Phytobacter;s__Phytobacter diazotrophicus
kin:AB182_21795	K06211	408	0.914	408	k__Bacteria;p__Pseudomonadota;c__Gammaproteobacteria;o__Enterobacterales;f__Enterobacteriaceae;g__Phytobacter;s__Phytobacter ursingii
pge:LG71_25035	K06211	410	0.929	410	k__Bacteria;p__Pseudomonadota;c__Gammaproteobacteria;o__Enterobacterales;f__Enterobacteriaceae;g__Pluralibacter;s__Pluralibacter gergoviae
kle:AO703_03205	K06211	408	0.921	407	k__Bacteria;p__Pseudomonadota;c__Gammaproteobacteria;o__Enterobacterales;f__Enterobacteriaceae;g__Pluralibacter;s__[Enterobacter] lignolyticus
yre:HEC60_21175	K06211	410	0.937	410	k__Bacteria;p__Pseudomonadota;c__Gammaproteobacteria;o__Enterobacterales;f__Enterobacteriaceae;g__Yokenella;s__Yokenella regensburgei
toe:QMG90_18275	K06211	410	0.944	409	k__Bacteria;p__Pseudomonadota;c__Gammaproteobacteria;o__Enterobacterales;f__Enterobacteriaceae;g__Trabulsiella;s__Trabulsiella odontotermitis
izh:FEM41_09080	K06211	411	0.895	408	k__Bacteria;p__Pseudomonadota;c__Gammaproteobacteria;o__Enterobacterales;f__Enterobacteriaceae;g__Jejubacter;s__Jejubacter calystegiae
erwi:GN242_18040	K06211	408	0.88	407	k__Bacteria;p__Pseudomonadota;c__Gammaproteobacteria;o__Enterobacterales;f__Erwiniaceae;g__Erwinia;s__Erwinia sorbitola
eta:ETA_06740	K06211	408	0.877	407	k__Bacteria;p__Pseudomonadota;c__Gammaproteobacteria;o__Enterobacterales;f__Erwiniaceae;g__Erwinia;s__Erwinia tasmaniensis
eam:EAMY_2973	K06211	410	0.878	409	k__Bacteria;p__Pseudomonadota;c__Gammaproteobacteria;o__Enterobacterales;f__Erwiniaceae;g__Erwinia;s__Erwinia amylovora
epe:CI789_15340	K06211	410	0.87	409	k__Bacteria;p__Pseudomonadota;c__Gammaproteobacteria;o__Enterobacterales;f__Erwiniaceae;g__Erwinia;s__Erwinia persicina
ebi:EbC_06160	K06211	408	0.887	407	k__Bacteria;p__Pseudomonadota;c__Gammaproteobacteria;o__Enterobacterales;f__Erwiniaceae;g__Erwinia;s__Erwinia billingiae
erp:LJN55_19885	K06211	408	0.875	407	k__Bacteria;p__Pseudomonadota;c__Gammaproteobacteria;o__Enterobacterales;f__Erwiniaceae;g__Erwinia;s__Erwinia rhapontici
epr:EPYR_00703	K06211	408	0.88	407	k__Bacteria;p__Pseudomonadota;c__Gammaproteobacteria;o__Enterobacterales;f__Erwiniaceae;g__Erwinia;s__Erwinia pyrifoliae
etp:LU633_21350	K06211	408	0.882	407	k__Bacteria;p__Pseudomonadota;c__Gammaproteobacteria;o__Enterobacterales;f__Erwiniaceae;g__Erwinia;s__Erwinia tracheiphila
tci:A7K98_16585	K06211	419	0.83	406	k__Bacteria;p__Pseudomonadota;c__Gammaproteobacteria;o__Enterobacterales;f__Erwiniaceae;g__Tatumella;s__Tatumella citrea
tpty:NCTC11468_03169	K06211	419	0.835	406	k__Bacteria;p__Pseudomonadota;c__Gammaproteobacteria;o__Enterobacterales;f__Erwiniaceae;g__Tatumella;s__Tatumella ptyseos
kln:LH22_19275	K06211	408	0.882	407	k__Bacteria;p__Pseudomonadota;c__Gammaproteobacteria;o__Enterobacterales;f__Erwiniaceae;g__Pantoea;s__Pantoea rwandensis
pagg:AL522_07190	K06211	413	0.878	409	k__Bacteria;p__Pseudomonadota;c__Gammaproteobacteria;o__Enterobacterales;f__Erwiniaceae;g__Pantoea;s__Pantoea vagans
pey:EE896_16385	K06211	413	0.875	409	k__Bacteria;p__Pseudomonadota;c__Gammaproteobacteria;o__Enterobacterales;f__Erwiniaceae;g__Pantoea;s__Pantoea eucalypti
pji:KTJ90_16250	K06211	413	0.875	409	k__Bacteria;p__Pseudomonadota;c__Gammaproteobacteria;o__Enterobacterales;f__Erwiniaceae;g__Pantoea;s__Pantoea jilinensis
kpie:N5580_15575	K06211	411	0.872	406	k__Bacteria;p__Pseudomonadota;c__Gammaproteobacteria;o__Enterobacterales;f__Erwiniaceae;g__Pantoea;s__Pantoea piersonii
pagc:BEE12_09930	K06211	413	0.875	409	k__Bacteria;p__Pseudomonadota;c__Gammaproteobacteria;o__Enterobacterales;f__Erwiniaceae;g__Pantoea;s__Pantoea agglomerans
ppho:CTZ24_03095	K06211	412	0.872	407	k__Bacteria;p__Pseudomonadota;c__Gammaproteobacteria;o__Enterobacterales;f__Erwiniaceae;g__Pantoea;s__Pantoea phytobeneficialis
pdis:D8B20_02920	K06211	408	0.865	407	k__Bacteria;p__Pseudomonadota;c__Gammaproteobacteria;o__Enterobacterales;f__Erwiniaceae;g__Pantoea;s__Candidatus Pantoea soli
palf:K6R05_15985	K06211	413	0.878	409	k__Bacteria;p__Pseudomonadota;c__Gammaproteobacteria;o__Enterobacterales;f__Erwiniaceae;g__Pantoea;s__Pantoea alfalfae
pano:OJ965_18105	K06211	413	0.87	409	k__Bacteria;p__Pseudomonadota;c__Gammaproteobacteria;o__Enterobacterales;f__Erwiniaceae;g__Pantoea;s__Pantoea anthophila
paj:PAJ_3756	K06211	412	0.866	410	k__Bacteria;p__Pseudomonadota;c__Gammaproteobacteria;o__Enterobacterales;f__Erwiniaceae;g__Pantoea;s__Pantoea ananatis
palh:B1H58_03905	K06211	410	0.885	410	k__Bacteria;p__Pseudomonadota;c__Gammaproteobacteria;o__Enterobacterales;f__Erwiniaceae;g__Pantoea;s__Pantoea alhagi
pstw:DSJ_04475	K06211	412	0.861	409	k__Bacteria;p__Pseudomonadota;c__Gammaproteobacteria;o__Enterobacterales;f__Erwiniaceae;g__Pantoea;s__Pantoea stewartii
per:LAC65_02250	K06211	408	0.853	407	k__Bacteria;p__Pseudomonadota;c__Gammaproteobacteria;o__Enterobacterales;f__Erwiniaceae;g__Pantoea;s__Pantoea eucrina
mint:C7M51_04298	K06211	392	0.884	387	k__Bacteria;p__Pseudomonadota;c__Gammaproteobacteria;o__Enterobacterales;f__Erwiniaceae;g__Mixta;s__Mixta intestinalis
pcd:C2E16_03850	K06211	410	0.88	410	k__Bacteria;p__Pseudomonadota;c__Gammaproteobacteria;o__Enterobacterales;f__Erwiniaceae;g__Mixta;s__Mixta calida
mthi:C7M52_02766	K06211	410	0.871	410	k__Bacteria;p__Pseudomonadota;c__Gammaproteobacteria;o__Enterobacterales;f__Erwiniaceae;g__Mixta;s__Mixta theicola
mhan:K6958_03575	K06211	410	0.878	410	k__Bacteria;p__Pseudomonadota;c__Gammaproteobacteria;o__Enterobacterales;f__Erwiniaceae;g__Mixta;s__Mixta hanseatica
pgz:C2E15_03940	K06211	410	0.878	410	k__Bacteria;p__Pseudomonadota;c__Gammaproteobacteria;o__Enterobacterales;f__Erwiniaceae;g__Mixta;s__Mixta gaviniae
ege:EM595_0642	K06211	408	0.869	406	k__Bacteria;p__Pseudomonadota;c__Gammaproteobacteria;o__Enterobacterales;f__Erwiniaceae;g__Duffyella;s__Duffyella gerundensis
eto:RIN69_03365	K06211	409	0.875	409	k__Bacteria;p__Pseudomonadota;c__Gammaproteobacteria;o__Enterobacterales;f__Erwiniaceae;g__Winslowiella;s__Winslowiella toletana
bgj:AWC36_16050	K06211	410	0.88	407	k__Bacteria;p__Pseudomonadota;c__Gammaproteobacteria;o__Enterobacterales;f__Pectobacteriaceae;g__Brenneria;s__Brenneria goodwinii
dda:Dd703_3471	K06211	419	0.858	408	k__Bacteria;p__Pseudomonadota;c__Gammaproteobacteria;o__Enterobacterales;f__Pectobacteriaceae;g__Musicola;s__Musicola paradisiaca
lbq:CKQ53_07310	K06211	414	0.871	410	k__Bacteria;p__Pseudomonadota;c__Gammaproteobacteria;o__Enterobacterales;f__Pectobacteriaceae;g__Lonsdalea;s__Lonsdalea britannica
dze:Dd1591_3590	K06211	418	0.867	407	k__Bacteria;p__Pseudomonadota;c__Gammaproteobacteria;o__Enterobacterales;f__Pectobacteriaceae;g__Dickeya;s__Dickeya chrysanthemi
ddd:Dda3937_02678	K06211	418	0.862	407	k__Bacteria;p__Pseudomonadota;c__Gammaproteobacteria;o__Enterobacterales;f__Pectobacteriaceae;g__Dickeya;s__Dickeya dadantii
daq:DAQ1742_00556	K06211	415	0.861	409	k__Bacteria;p__Pseudomonadota;c__Gammaproteobacteria;o__Enterobacterales;f__Pectobacteriaceae;g__Dickeya;s__Dickeya aquatica
dic:Dpoa569_003465	K06211	418	0.867	407	k__Bacteria;p__Pseudomonadota;c__Gammaproteobacteria;o__Enterobacterales;f__Pectobacteriaceae;g__Dickeya;s__Dickeya poaceiphila
ddc:Dd586_0485	K06211	419	0.87	407	k__Bacteria;p__Pseudomonadota;c__Gammaproteobacteria;o__Enterobacterales;f__Pectobacteriaceae;g__Dickeya;s__Dickeya parazeae
dzc:W909_02540	K06211	419	0.87	407	k__Bacteria;p__Pseudomonadota;c__Gammaproteobacteria;o__Enterobacterales;f__Pectobacteriaceae;g__Dickeya;s__Dickeya zeae
dlc:O1Q98_09080	K06211	415	0.856	409	k__Bacteria;p__Pseudomonadota;c__Gammaproteobacteria;o__Enterobacterales;f__Pectobacteriaceae;g__Dickeya;s__Dickeya lacustris
ced:LH89_09850	K06211	418	0.862	407	k__Bacteria;p__Pseudomonadota;c__Gammaproteobacteria;o__Enterobacterales;f__Pectobacteriaceae;g__Dickeya;s__Dickeya fangzhongdai
caru:P0E69_17170	K06211	410	0.867	407	k__Bacteria;p__Pseudomonadota;c__Gammaproteobacteria;o__Enterobacterales;f__Yersiniaceae;g__Chimaeribacter;s__Chimaeribacter arupi
sfo:Z042_16970	K06211	421	0.845	406	k__Bacteria;p__Pseudomonadota;c__Gammaproteobacteria;o__Enterobacterales;f__Yersiniaceae;g__Chania;s__Chania multitudinisentens
rox:BV494_13850	K06211	419	0.874	406	k__Bacteria;p__Pseudomonadota;c__Gammaproteobacteria;o__Enterobacterales;f__Yersiniaceae;g__Rahnella;s__Rahnella sikkimica
riu:I2123_20630	K06211	419	0.874	406	k__Bacteria;p__Pseudomonadota;c__Gammaproteobacteria;o__Enterobacterales;f__Yersiniaceae;g__Rahnella;s__Rahnella inusitata
raa:Q7S_19425	K06211	419	0.882	406	k__Bacteria;p__Pseudomonadota;c__Gammaproteobacteria;o__Enterobacterales;f__Yersiniaceae;g__Rahnella;s__Rahnella aquatilis
race:JHW33_13285	K06211	419	0.882	406	k__Bacteria;p__Pseudomonadota;c__Gammaproteobacteria;o__Enterobacterales;f__Yersiniaceae;g__Rahnella;s__Rahnella aceris
rbon:QNM34_19425	K06211	419	0.884	406	k__Bacteria;p__Pseudomonadota;c__Gammaproteobacteria;o__Enterobacterales;f__Yersiniaceae;g__Rahnella;s__Rahnella bonaserana
rvc:J9880_04575	K06211	419	0.884	406	k__Bacteria;p__Pseudomonadota;c__Gammaproteobacteria;o__Enterobacterales;f__Yersiniaceae;g__Rahnella;s__Rahnella victoriana
rcb:O1V66_14755	K06211	414	0.867	407	k__Bacteria;p__Pseudomonadota;c__Gammaproteobacteria;o__Enterobacterales;f__Yersiniaceae;g__Rouxiella;s__Rouxiella chamberiensis
rbad:H2866_10760	K06211	415	0.846	410	k__Bacteria;p__Pseudomonadota;c__Gammaproteobacteria;o__Enterobacterales;f__Yersiniaceae;g__Rouxiella;s__Rouxiella badensis
yru:BD65_2482	K06211	429	0.85	406	k__Bacteria;p__Pseudomonadota;c__Gammaproteobacteria;o__Enterobacterales;f__Yersiniaceae;g__Yersinia;s__Yersinia ruckeri
yca:F0T03_03510	K06211	425	0.852	406	k__Bacteria;p__Pseudomonadota;c__Gammaproteobacteria;o__Enterobacterales;f__Yersiniaceae;g__Yersinia;s__Yersinia canariae
yel:LC20_04596	K06211	431	0.852	406	k__Bacteria;p__Pseudomonadota;c__Gammaproteobacteria;o__Enterobacterales;f__Yersiniaceae;g__Yersinia;s__Yersinia hibernica
yak:ACZ76_12065	K06211	427	0.857	406	k__Bacteria;p__Pseudomonadota;c__Gammaproteobacteria;o__Enterobacterales;f__Yersiniaceae;g__Yersinia;s__Yersinia aleksiciae
yas:N0H69_03155	K06211	426	0.85	406	k__Bacteria;p__Pseudomonadota;c__Gammaproteobacteria;o__Enterobacterales;f__Yersiniaceae;g__Yersinia;s__Yersinia alsatica
yin:CH53_1110	K06211	424	0.845	406	k__Bacteria;p__Pseudomonadota;c__Gammaproteobacteria;o__Enterobacterales;f__Yersiniaceae;g__Yersinia;s__Yersinia intermedia
yki:HRD70_07850	K06211	425	0.847	406	k__Bacteria;p__Pseudomonadota;c__Gammaproteobacteria;o__Enterobacterales;f__Yersiniaceae;g__Yersinia;s__Yersinia kristensenii
yey:Y11_38131	K06211	427	0.852	406	k__Bacteria;p__Pseudomonadota;c__Gammaproteobacteria;o__Enterobacterales;f__Yersiniaceae;g__Yersinia;s__Yersinia enterocolitica
ysi:BF17_11215	K06211	422	0.855	406	k__Bacteria;p__Pseudomonadota;c__Gammaproteobacteria;o__Enterobacterales;f__Yersiniaceae;g__Yersinia;s__Yersinia similis
ypa:YPA_3840	K06211	423	0.855	406	k__Bacteria;p__Pseudomonadota;c__Gammaproteobacteria;o__Enterobacterales;f__Yersiniaceae;g__Yersinia;s__Yersinia pestis
ypb:YPTS_0610	K06211	423	0.855	406	k__Bacteria;p__Pseudomonadota;c__Gammaproteobacteria;o__Enterobacterales;f__Yersiniaceae;g__Yersinia;s__Yersinia pseudotuberculosis
yfr:AW19_3930	K06211	425	0.847	406	k__Bacteria;p__Pseudomonadota;c__Gammaproteobacteria;o__Enterobacterales;f__Yersiniaceae;g__Yersinia;s__Yersinia frederiksenii
ykr:CH54_1860	K06211	425	0.847	406	k__Bacteria;p__Pseudomonadota;c__Gammaproteobacteria;o__Enterobacterales;f__Yersiniaceae;g__Yersinia;s__Yersinia rochesterensis
yeg:PL78_13595	K06211	428	0.855	406	k__Bacteria;p__Pseudomonadota;c__Gammaproteobacteria;o__Enterobacterales;f__Yersiniaceae;g__Yersinia;s__Yersinia entomophaga
yro:CH64_3205	K06211	422	0.855	406	k__Bacteria;p__Pseudomonadota;c__Gammaproteobacteria;o__Enterobacterales;f__Yersiniaceae;g__Yersinia;s__Yersinia rohdei
yma:DA391_19180	K06211	427	0.852	406	k__Bacteria;p__Pseudomonadota;c__Gammaproteobacteria;o__Enterobacterales;f__Yersiniaceae;g__Yersinia;s__Yersinia massiliensis
ymo:HRD69_08660	K06211	425	0.852	406	k__Bacteria;p__Pseudomonadota;c__Gammaproteobacteria;o__Enterobacterales;f__Yersiniaceae;g__Yersinia;s__Yersinia mollaretii
yal:AT01_3099	K06211	425	0.842	406	k__Bacteria;p__Pseudomonadota;c__Gammaproteobacteria;o__Enterobacterales;f__Yersiniaceae;g__Yersinia;s__Yersinia aldovae
squ:E4343_13295	K06211	419	0.842	406	k__Bacteria;p__Pseudomonadota;c__Gammaproteobacteria;o__Enterobacterales;f__Yersiniaceae;g__Serratia;s__Serratia quinivorans
sry:M621_02860	K06211	419	0.84	406	k__Bacteria;p__Pseudomonadota;c__Gammaproteobacteria;o__Enterobacterales;f__Yersiniaceae;g__Serratia;s__Serratia plymuthica
sfg:AV650_06920	K06211	414	0.86	406	k__Bacteria;p__Pseudomonadota;c__Gammaproteobacteria;o__Enterobacterales;f__Yersiniaceae;g__Serratia;s__Serratia fonticola
spe:Spro_0668	K06211	419	0.842	406	k__Bacteria;p__Pseudomonadota;c__Gammaproteobacteria;o__Enterobacterales;f__Yersiniaceae;g__Serratia;s__Serratia proteamaculans
srz:AXX16_4494	K06211	420	0.845	406	k__Bacteria;p__Pseudomonadota;c__Gammaproteobacteria;o__Enterobacterales;f__Yersiniaceae;g__Serratia;s__Serratia rubidaea
sgri:SGBXF1_00606	K06211	424	0.835	406	k__Bacteria;p__Pseudomonadota;c__Gammaproteobacteria;o__Enterobacterales;f__Yersiniaceae;g__Serratia;s__Serratia grimesii
sfj:SAMEA4384070_0696	K06211	419	0.847	406	k__Bacteria;p__Pseudomonadota;c__Gammaproteobacteria;o__Enterobacterales;f__Yersiniaceae;g__Serratia;s__Serratia ficaria
smar:SM39_5005	K06211	424	0.85	406	k__Bacteria;p__Pseudomonadota;c__Gammaproteobacteria;o__Enterobacterales;f__Yersiniaceae;g__Serratia;s__Serratia marcescens
snev:OI978_03405	K06211	423	0.85	406	k__Bacteria;p__Pseudomonadota;c__Gammaproteobacteria;o__Enterobacterales;f__Yersiniaceae;g__Serratia;s__Serratia nevei
ssur:ATE40_023835	K06211	423	0.85	406	k__Bacteria;p__Pseudomonadota;c__Gammaproteobacteria;o__Enterobacterales;f__Yersiniaceae;g__Serratia;s__Serratia surfactantfaciens
suri:J0X03_20840	K06211	424	0.85	406	k__Bacteria;p__Pseudomonadota;c__Gammaproteobacteria;o__Enterobacterales;f__Yersiniaceae;g__Serratia;s__Serratia ureilytica
snem:NLX84_03030	K06211	424	0.85	406	k__Bacteria;p__Pseudomonadota;c__Gammaproteobacteria;o__Enterobacterales;f__Yersiniaceae;g__Serratia;s__Serratia nematodiphila
slq:M495_02700	K06211	418	0.842	406	k__Bacteria;p__Pseudomonadota;c__Gammaproteobacteria;o__Enterobacterales;f__Yersiniaceae;g__Serratia;s__Serratia liquefaciens
sply:Q5A_002855	K06211	419	0.842	406	k__Bacteria;p__Pseudomonadota;c__Gammaproteobacteria;o__Enterobacterales;f__Yersiniaceae;g__Serratia;s__Serratia inhibens
srhz:FO014_06845	K06211	420	0.852	406	k__Bacteria;p__Pseudomonadota;c__Gammaproteobacteria;o__Enterobacterales;f__Yersiniaceae;g__Serratia;s__Serratia rhizosphaerae
srr:SerAS9_0608	K06211	419	0.842	406	k__Bacteria;p__Pseudomonadota;c__Gammaproteobacteria;o__Enterobacterales;f__Yersiniaceae;g__Serratia;s__Serratia plymuthica
senp:KHA73_02875	K06211	420	0.85	406	k__Bacteria;p__Pseudomonadota;c__Gammaproteobacteria;o__Enterobacterales;f__Yersiniaceae;g__Serratia;s__Serratia entomophila
ypy:YPK_3620	K06211	423	0.855	406	k__Bacteria;p__Pseudomonadota;c__Gammaproteobacteria;o__Enterobacterales;f__Yersiniaceae;g__Yersinia;s__Yersinia pseudotuberculosis
gqu:AWC35_08930	K06211	424	0.855	406	k__Bacteria;p__Pseudomonadota;c__Gammaproteobacteria;o__Enterobacterales;f__Yersiniaceae;g__Gibbsiella;s__Gibbsiella quercinecans
brb:EH207_01735	K06211	410	0.857	407	k__Bacteria;p__Pseudomonadota;c__Gammaproteobacteria;o__Enterobacterales;f__Pectobacteriaceae;g__Brenneria;s__Brenneria rubrifaciens
bng:EH206_19985	K06211	418	0.867	406	k__Bacteria;p__Pseudomonadota;c__Gammaproteobacteria;o__Enterobacterales;f__Pectobacteriaceae;g__Brenneria;s__Brenneria nigrifluens
biz:HC231_21090	K06211	410	0.872	407	k__Bacteria;p__Pseudomonadota;c__Gammaproteobacteria;o__Enterobacterales;f__Pectobacteriaceae;g__Brenneria;s__Brenneria izadpanahii
ddq:DDI_0263	K06211	418	0.857	407	k__Bacteria;p__Pseudomonadota;c__Gammaproteobacteria;o__Enterobacterales;f__Pectobacteriaceae;g__Dickeya;s__Dickeya dianthicola
dso:A4U42_11555	K06211	418	0.857	407	k__Bacteria;p__Pseudomonadota;c__Gammaproteobacteria;o__Enterobacterales;f__Pectobacteriaceae;g__Dickeya;s__Dickeya solani
sera:Ser39006_022580	K06211	413	0.855	407	k__Bacteria;p__Pseudomonadota;c__Gammaproteobacteria;o__Enterobacterales;f__Pectobacteriaceae;g__Prodigiosinella;s__Prodigiosinella confusarubida
prod:PCO85_02580	K06211	413	0.848	407	k__Bacteria;p__Pseudomonadota;c__Gammaproteobacteria;o__Enterobacterales;f__Pectobacteriaceae;g__Prodigiosinella;s__Prodigiosinella aquatilis
pato:GZ59_04800	K06211	417	0.857	407	k__Bacteria;p__Pseudomonadota;c__Gammaproteobacteria;o__Enterobacterales;f__Pectobacteriaceae;g__Pectobacterium;s__Pectobacterium atrosepticum
pari:I2D83_19505	K06211	417	0.862	407	k__Bacteria;p__Pseudomonadota;c__Gammaproteobacteria;o__Enterobacterales;f__Pectobacteriaceae;g__Pectobacterium;s__Pectobacterium aroidearum
pct:PC1_0448	K06211	417	0.862	407	k__Bacteria;p__Pseudomonadota;c__Gammaproteobacteria;o__Enterobacterales;f__Pectobacteriaceae;g__Pectobacterium;s__Pectobacterium carotovorum
pacb:M9782_04810	K06211	417	0.86	407	k__Bacteria;p__Pseudomonadota;c__Gammaproteobacteria;o__Enterobacterales;f__Pectobacteriaceae;g__Pectobacterium;s__Pectobacterium actinidiae
pec:W5S_0563	K06211	417	0.857	407	k__Bacteria;p__Pseudomonadota;c__Gammaproteobacteria;o__Enterobacterales;f__Pectobacteriaceae;g__Pectobacterium;s__Pectobacterium parmentieri
ppoo:LW347_02705	K06211	417	0.857	407	k__Bacteria;p__Pseudomonadota;c__Gammaproteobacteria;o__Enterobacterales;f__Pectobacteriaceae;g__Pectobacterium;s__Pectobacterium polonicum
pws:A7983_10675	K06211	417	0.857	407	k__Bacteria;p__Pseudomonadota;c__Gammaproteobacteria;o__Enterobacterales;f__Pectobacteriaceae;g__Pectobacterium;s__Pectobacterium wasabiae
ppuj:E2566_02785	K06211	417	0.855	407	k__Bacteria;p__Pseudomonadota;c__Gammaproteobacteria;o__Enterobacterales;f__Pectobacteriaceae;g__Pectobacterium;s__Pectobacterium punjabense
ppoa:BJK05_19305	K06211	417	0.86	407	k__Bacteria;p__Pseudomonadota;c__Gammaproteobacteria;o__Enterobacterales;f__Pectobacteriaceae;g__Pectobacterium;s__Pectobacterium polaris
pvz:OA04_05450	K06211	417	0.86	407	k__Bacteria;p__Pseudomonadota;c__Gammaproteobacteria;o__Enterobacterales;f__Pectobacteriaceae;g__Pectobacterium;s__Pectobacterium versatile
pcac:OI450_16250	K06211	417	0.857	407	k__Bacteria;p__Pseudomonadota;c__Gammaproteobacteria;o__Enterobacterales;f__Pectobacteriaceae;g__Pectobacterium;s__Pectobacterium cacticida
ppav:LOZ86_19100	K06211	417	0.857	407	k__Bacteria;p__Pseudomonadota;c__Gammaproteobacteria;o__Enterobacterales;f__Pectobacteriaceae;g__Pectobacterium;s__Pectobacterium parvum
paqu:DMB82_0002720	K06211	417	0.855	407	k__Bacteria;p__Pseudomonadota;c__Gammaproteobacteria;o__Enterobacterales;f__Pectobacteriaceae;g__Pectobacterium;s__Pectobacterium aquaticum
pqu:IG609_002445	K06211	417	0.855	407	k__Bacteria;p__Pseudomonadota;c__Gammaproteobacteria;o__Enterobacterales;f__Pectobacteriaceae;g__Pectobacterium;s__Pectobacterium quasiaquaticum
pcv:BCS7_02390	K06211	417	0.855	407	k__Bacteria;p__Pseudomonadota;c__Gammaproteobacteria;o__Enterobacterales;f__Pectobacteriaceae;g__Pectobacterium;s__Pectobacterium odoriferum
pbra:B5S52_19410	K06211	417	0.855	407	k__Bacteria;p__Pseudomonadota;c__Gammaproteobacteria;o__Enterobacterales;f__Pectobacteriaceae;g__Pectobacterium;s__Pectobacterium brasiliense
lpop:I6N93_14825	K06211	414	0.851	410	k__Bacteria;p__Pseudomonadota;c__Gammaproteobacteria;o__Enterobacterales;f__Pectobacteriaceae;g__Lonsdalea;s__Lonsdalea populi
opo:DSM2777_06660	K06211	413	0.844	410	k__Bacteria;p__Pseudomonadota;c__Gammaproteobacteria;o__Enterobacterales;f__Hafniaceae;g__Obesumbacterium;s__Obesumbacterium proteus
hav:AT03_18750	K06211	413	0.841	410	k__Bacteria;p__Pseudomonadota;c__Gammaproteobacteria;o__Enterobacterales;f__Hafniaceae;g__Hafnia;s__Hafnia alvei
hpar:AL518_07840	K06211	413	0.843	408	k__Bacteria;p__Pseudomonadota;c__Gammaproteobacteria;o__Enterobacterales;f__Hafniaceae;g__Hafnia;s__Hafnia paralvei
sod:Sant_3420	K06211	409	0.814	409	k__Bacteria;p__Pseudomonadota;c__Gammaproteobacteria;o__Enterobacterales;f__Bruguierivoracaceae;g__Sodalis;s__Sodalis praecaptivus
slig:GTU79_23525	K06211	409	0.812	409	k__Bacteria;p__Pseudomonadota;c__Gammaproteobacteria;o__Enterobacterales;f__Bruguierivoracaceae;g__Sodalis;s__Sodalis ligni
pes:SOPEG_1280	K06211	409	0.804	409	k__Bacteria;p__Pseudomonadota;c__Gammaproteobacteria;o__Enterobacterales;f__Bruguierivoracaceae;g__Sodalis;s__Candidatus Sodalis pierantonius
aet:LDL57_13045	K06211	415	0.776	406	k__Bacteria;p__Pseudomonadota;c__Gammaproteobacteria;o__Enterobacterales;f__Morganellaceae;g__Arsenophonus;s__Arsenophonus apicola
ans:ArsFIN_35610	K06211	415	0.773	406	k__Bacteria;p__Pseudomonadota;c__Gammaproteobacteria;o__Enterobacterales;f__Morganellaceae;g__Arsenophonus;s__Arsenophonus nasoniae
aed:E3U36_06505	K06211	412	0.76	405	k__Bacteria;p__Pseudomonadota;c__Gammaproteobacteria;o__Enterobacterales;f__Morganellaceae;g__Arsenophonus;s__Arsenophonus endosymbiont of Aphis craccivora
mmk:MU9_824	K06211	420	0.788	406	k__Bacteria;p__Pseudomonadota;c__Gammaproteobacteria;o__Enterobacterales;f__Morganellaceae;g__Morganella;s__Morganella morganii
mwi:MNY66_13315	K06211	410	0.798	406	k__Bacteria;p__Pseudomonadota;c__Gammaproteobacteria;o__Enterobacterales;f__Morganellaceae;g__Moellerella;s__Moellerella wisconsensis
plu:plu0553	K06211	418	0.813	406	k__Bacteria;p__Pseudomonadota;c__Gammaproteobacteria;o__Enterobacterales;f__Morganellaceae;g__Photorhabdus;s__Photorhabdus laumondii
pakh:B0X70_03290	K06211	411	0.813	406	k__Bacteria;p__Pseudomonadota;c__Gammaproteobacteria;o__Enterobacterales;f__Morganellaceae;g__Photorhabdus;s__Photorhabdus akhurstii
ptt:VY86_05315	K06211	415	0.805	406	k__Bacteria;p__Pseudomonadota;c__Gammaproteobacteria;o__Enterobacterales;f__Morganellaceae;g__Photorhabdus;s__Photorhabdus thracensis
pmib:BB2000_2571	K06211	414	0.817	409	k__Bacteria;p__Pseudomonadota;c__Gammaproteobacteria;o__Enterobacterales;f__Morganellaceae;g__Proteus;s__Proteus mirabilis
pvg:CRN77_06730	K06211	414	0.802	409	k__Bacteria;p__Pseudomonadota;c__Gammaproteobacteria;o__Enterobacterales;f__Morganellaceae;g__Proteus;s__Proteus vulgaris
pcib:F9282_16735	K06211	414	0.797	409	k__Bacteria;p__Pseudomonadota;c__Gammaproteobacteria;o__Enterobacterales;f__Morganellaceae;g__Proteus;s__Proteus terrae
ppee:I6G31_12165	K06211	414	0.797	409	k__Bacteria;p__Pseudomonadota;c__Gammaproteobacteria;o__Enterobacterales;f__Morganellaceae;g__Proteus;s__Proteus penneri
papp:QQS39_16010	K06211	414	0.797	409	k__Bacteria;p__Pseudomonadota;c__Gammaproteobacteria;o__Enterobacterales;f__Morganellaceae;g__Proteus;s__Proteus appendicitidis
pcol:F1325_16370	K06211	414	0.797	409	k__Bacteria;p__Pseudomonadota;c__Gammaproteobacteria;o__Enterobacterales;f__Morganellaceae;g__Proteus;s__Proteus columbae
prg:RB151_006480	K06211	411	0.813	406	k__Bacteria;p__Pseudomonadota;c__Gammaproteobacteria;o__Enterobacterales;f__Morganellaceae;g__Providencia;s__Providencia rettgeri
prq:CYG50_12445	K06211	411	0.81	406	k__Bacteria;p__Pseudomonadota;c__Gammaproteobacteria;o__Enterobacterales;f__Morganellaceae;g__Providencia;s__Providencia huaxiensis
pmag:JI723_03465	K06211	410	0.805	406	k__Bacteria;p__Pseudomonadota;c__Gammaproteobacteria;o__Enterobacterales;f__Morganellaceae;g__Providencia;s__Providencia manganoxydans
psi:S70_07350	K06211	410	0.805	406	k__Bacteria;p__Pseudomonadota;c__Gammaproteobacteria;o__Enterobacterales;f__Morganellaceae;g__Providencia;s__Providencia stuartii
pvc:G3341_03045	K06211	410	0.798	406	k__Bacteria;p__Pseudomonadota;c__Gammaproteobacteria;o__Enterobacterales;f__Morganellaceae;g__Providencia;s__Providencia vermicola
phag:PZ638_03070	K06211	411	0.805	406	k__Bacteria;p__Pseudomonadota;c__Gammaproteobacteria;o__Enterobacterales;f__Morganellaceae;g__Providencia;s__Providencia hangzhouensis
plui:CE143_03225	K06211	411	0.813	406	k__Bacteria;p__Pseudomonadota;c__Gammaproteobacteria;o__Enterobacterales;f__Morganellaceae;g__Photorhabdus;s__Photorhabdus luminescens
pay:PAU_00522	K06211	417	0.798	406	k__Bacteria;p__Pseudomonadota;c__Gammaproteobacteria;o__Enterobacterales;f__Morganellaceae;g__Photorhabdus;s__Photorhabdus asymbiotica
pzj:QS795_002740	K06211	414	0.803	406	k__Bacteria;p__Pseudomonadota;c__Gammaproteobacteria;o__Enterobacterales;f__Morganellaceae;g__Providencia;s__Providencia zhijiangensis
prj:NCTC6933_00704	K06211	412	0.803	406	k__Bacteria;p__Pseudomonadota;c__Gammaproteobacteria;o__Enterobacterales;f__Morganellaceae;g__Providencia;s__Providencia rustigianii
phei:NCTC12003_00651	K06211	410	0.798	406	k__Bacteria;p__Pseudomonadota;c__Gammaproteobacteria;o__Enterobacterales;f__Morganellaceae;g__Providencia;s__Providencia heimbachae
pala:CO695_01725	K06211	414	0.798	406	k__Bacteria;p__Pseudomonadota;c__Gammaproteobacteria;o__Enterobacterales;f__Morganellaceae;g__Providencia;s__Providencia alcalifaciens
phau:PH4a_04455	K06211	414	0.797	409	k__Bacteria;p__Pseudomonadota;c__Gammaproteobacteria;o__Enterobacterales;f__Morganellaceae;g__Proteus;s__Proteus hauseri
xdo:XDD1_0791	K06211	408	0.784	408	k__Bacteria;p__Pseudomonadota;c__Gammaproteobacteria;o__Enterobacterales;f__Morganellaceae;g__Xenorhabdus;s__Xenorhabdus doucetiae
xbu:HGO23_03535	K06211	408	0.793	406	k__Bacteria;p__Pseudomonadota;c__Gammaproteobacteria;o__Enterobacterales;f__Morganellaceae;g__Xenorhabdus;s__Xenorhabdus budapestensis
xbo:XBJ1_3527	K06211	408	0.786	406	k__Bacteria;p__Pseudomonadota;c__Gammaproteobacteria;o__Enterobacterales;f__Morganellaceae;g__Xenorhabdus;s__Xenorhabdus bovienii
xne:XNC1_0681	K06211	408	0.783	406	k__Bacteria;p__Pseudomonadota;c__Gammaproteobacteria;o__Enterobacterales;f__Morganellaceae;g__Xenorhabdus;s__Xenorhabdus nematophila
xho:A9255_11855	K06211	408	0.804	408	k__Bacteria;p__Pseudomonadota;c__Gammaproteobacteria;o__Enterobacterales;f__Morganellaceae;g__Xenorhabdus;s__Xenorhabdus hominickii
xgr:QL128_17365	K06211	408	0.789	408	k__Bacteria;p__Pseudomonadota;c__Gammaproteobacteria;o__Enterobacterales;f__Morganellaceae;g__Xenorhabdus;s__Xenorhabdus griffiniae
xpo:XPG1_2974	K06211	408	0.781	406	k__Bacteria;p__Pseudomonadota;c__Gammaproteobacteria;o__Enterobacterales;f__Morganellaceae;g__Xenorhabdus;s__Xenorhabdus poinarii
